# Supplementary material for: Agrobacterium tumefaciens-Mediated Nuclear Transformation of a Biotechnologically Important Microalga—Euglena gracilis
Source: Int J Mol Sci. 2021 Jun 11;22(12):6299. doi: 10.3390/ijms22126299 (PMC8230907; doi:10.3390/ijms22126299)
Supplement: Supplementary file 1 [file ijms-22-06299-s001.zip]

Archive with 1 entries (1 files):
- ijms-1219398-supplementary.pdf
